# Supplementary material for: Peripheral Opioid Receptor Blockade Enhances Epithelial Damage in Piroxicam-Accelerated Colitis in IL-10-Deficient Mice
Source: Int J Mol Sci. 2021 Jul 9;22(14):7387. doi: 10.3390/ijms22147387 (PMC8304158; doi:10.3390/ijms22147387)
Supplement: Supplementary file 1 [file ijms-22-07387-s001.zip]

Archive with 1 entries (1 files):
- ijms-1255686-SI.pdf
